# Supplementary material for: Longitudinal Changes in Milk Microorganisms in the First Two Months of Lactation of Primiparous and Multiparous Cows
Source: Animals (Basel). 2023 Jun 8;13(12):1923. doi: 10.3390/ani13121923 (PMC10294890; doi:10.3390/ani13121923)
Supplement: Supplementary file 1 [file animals-13-01923-s001.zip]

Archive with 1 entries (1 files):
- animals-2333653-supplementary.pdf
